# Supplementary material for: Abundance and Niche Differentiation of Comammox in the Sludges of Wastewater Treatment Plants That Use the Anaerobic–Anoxic–Aerobic Process
Source: Life (Basel). 2022 Jun 24;12(7):954. doi: 10.3390/life12070954 (PMC9322089; doi:10.3390/life12070954)
Supplement: Supplementary file 1 [file life-12-00954-s001.zip]

Archive with 1 entries (1 files):
- life-1756406-supplementary.pdf
